# Supplementary material for: Transcriptome Characterization and Gene Changes Induced by Fusarium solani in Sweetpotato Roots
Source: Genes (Basel). 2023 Apr 25;14(5):969. doi: 10.3390/genes14050969 (PMC10218436; doi:10.3390/genes14050969)
Supplement: Supplementary file 1 [file genes-14-00969-s001.zip]

Archive with 6 entries (6 files):
- Figure S1.png
- Figure S2 A.png
- Figure S2 B.png
- Figure S2 C.png
- Figure S2 D.png
- Supplementary data to this article.pdf
